# Supplementary material for: Finding relevant biomedical datasets: the UC San Diego solution for the bioCADDIE Retrieval Challenge
Source: Database (Oxford). 2018 Mar 16;2018:bay017. doi: 10.1093/database/bay017 (PMC5861401; doi:10.1093/database/bay017)
Supplement: Supplementary Data [file bay017_supp.zip]

Archive with 4 entries (4 files):
- Appendix_C_v2.docx
- Appendix_D_v2.docx
- Appendix_A_v2.docx
- Appendix_B_v2.docx
